# Supplementary material for: Systematic computational hunting for small RNAs derived from ncRNAs during dengue virus infection in endothelial HMEC-1 cells
Source: Front Bioinform. 2024 Jan 31;4:1293412. doi: 10.3389/fbinf.2024.1293412 (PMC10864640; doi:10.3389/fbinf.2024.1293412)
Supplement: Supplementary file 1 [file Table2.XLSX]

## Sheet: nomappedmiRNA_Paper
chr	sfdRNA_s	sfdRNA_e	Source	Hg38 HGCN name	Constrats DE	logFC	logCPM	LR	P-Value	FDR	Aligner	RA	NM	RN
chr16	34162958	34162991	Unknown_Unannotated	non-assigned	48vs24	15.94	8.90	12.67	0.0004	0.03	Bowtie2	0.25	RLE	0.5
chr16 (Entry Withdrawn)	34163078	34163136	hsa-mir-1826	non-assigned	12	0.71	14.58	283.55	1e-63	5e-61	Segemehl	0.25	RLE	0.75
chrX (rs142562124)	109054154	109054259	Unknown_Unannotated	non-assigned	48vs12	1.46	11.89	1698.63	0	0	Bowtie	0.25	TMM	0.75
chrX (Entry Withdrawn)	109054571	109054609	hsa-mir-6087	non-assigned	12	-1.39	8.59	12.62	0.0004	0.04	BWA	0.25	none	0.5
