# Supplementary material for: Systematic computational hunting for small RNAs derived from ncRNAs during dengue virus infection in endothelial HMEC-1 cells
Source: Front Bioinform. 2024 Jan 31;4:1293412. doi: 10.3389/fbinf.2024.1293412 (PMC10864640; doi:10.3389/fbinf.2024.1293412)
Supplement: Supplementary file 2 [file Table3.XLSX]

## Sheet: Hoja
chr	sfdRNA_s	sfdRNA_e	Source_s	Source_e	location start to the source	location end to the source	hg19 Name	Hg38 HGCN code	Hg38 HGCN name	Description	Source	Constrats DE	logFC	logCPM	LR	P-Value	FDR	Aligner	RA	NM	RN
chr10	70222561	70222591	70202834	70233428	19727	10837	Unknown_Unannotated	9226	PPA1	inorganic pyrophosphatase 1 protein-coding gene gene	gene	24vs12	6.76	6.41	17.15	3e-05	0.008	Bowtie2	0.25	RLE	1
chr11	59556428	59556476	59556428	59556500	0	24	trna5_LysTTT	34801	TRK-TTT5-1	tRNA-Lys (anticodon TTT) 44931 non-coding RNA	RNA	48	-2.03	7.55	15.05	0.0001	0.04	BWA	0.25	upperquartile	0.25
chr11	93721543	93721572	93721513	93721865	30	293	NR_002569	32566	SCARNA9	small Cajal body-specific RNA 9 non-coding RNA	non-coding RNA	48vs24	-19.02	5.43	20.58	6e-06	0.002	BWA	0.25	none	1
chr13	34374962	34374992	34348042	34616291	26920	241299	NR_146542	53263	LINC02343	long intergenic non-protein coding RNA 2343 non-coding	non-coding	24	-2.10	6.36	14.20	0.0002	0.03	Bowtie2	0.25	RLE	0.75
chr13	49889697	49889715	49889633	49889727	64	12	Y_RNA	42498	RNY4P30	RNY4 pseudogene 30 pseudogene pseudogene Ro-associated Y4 pseudogene Ro-associated Y4	pseudogene Ro-associated Y4	48	1.40	6.70	16.44	5e-05	0.02	Segemehl	0.25	RLE	0.25
chr13	58527720	58527738	58527657	58527750	63	12	Y_RNA	42497	RNY4P29	RNY4 pseudogene 29 pseudogene pseudogene Ro-associated Y4 pseudogene Ro-associated Y4	pseudogene Ro-associated Y4	48	1.29	6.72	14.66	0.0001	0.02	Segemehl	0.25	RLE	0.25
chr13	77981043	77981060	77979765	77994772	1278	13712	NR_108076	49109	LINC01069	long intergenic non-protein coding RNA 1069 RNA	RNA	12vs3	19.70	7.25	13.33	0.0003	0.05	BWA	0.25	TMM	0.25
chr14	31401018	31401048	31291787	31420549	109231	19501	Unknown_Unannotated	20276	HEATR5A	HEAT repeat containing 5A protein-coding gene	gene	24vs3	-12.92	5.99	17.61	3e-05	0.009	Bowtie2	0.25	none	1
chr16	3193952	3193983	3188203	3206505	5749	12522	trna12_ArgCCT	8194	OR1F1	olfactory receptor family 1, subfamily F subfamily gene	gene	48vs12	19.33	5.93	15.41	9e-05	0.02	BWA	0.25	upperquartile	1
chr16	34162959	34162989	34162958	34163109	1	120	5_8S	41956	RNA5-8SP2	RNA, 5.8S ribosomal pseudogene 2 pseudogene	pseudogene	24vs12	16.22	5.89	16.74	4e-05	0.01	Bowtie2	0.25	TMM	1
chr16	50869454	50869478	50869454	50869574	0	96	5S_rRNA	43326	RNA5SP426	RNA, 5S ribosomal pseudogene 426 pseudogene	pseudogene	24vs3	5.30	10.05	17.25	3e-05	0.01	BWA	0.25	none	0.75
chr17	5508273	5508303	5501395	5584508	6878	76205	Unknown_Unannotated	14374	NLRP1	NLR family pyrin domain gene	gene	24vs12	15.23	5.88	24.66	7e-07	0.0005	Bowtie2	0.25	none	1
chr17	8222874	8222911	8220629	8224042	2245	1131	NR_026951	26628	LINC00324	long intergenic non-protein coding RNA 324 non-coding	non-coding	24	1.74	8.20	14.22	0.0002	0.02	Bowtie2	0.25	TMM	1
chr17	75033940	75033972	75033905	75033977	35	5	NR_110835	34638	TRR-CCT1-1	tRNA-Arg (anticodon CCT) 44927 non-coding RNA	RNA	48vs24	-11.43	7.01	14.63	0.0001	0.04	BWA	0.25	none	0.5
chr18	45838961	45838991	45825674	45844093	13287	5102	Unknown_Unannotated	27596	SIGLEC15	sialic acid binding Ig like lectin gene	gene	24	-2.64	6.93	13.04	0.0003	0.03	Bowtie2	0.25	TMM	0.75
chr19	36049149	36049185	36049145	36049218	4	33	Y_RNA	34091	RNY5P10	RNY5 pseudogene 10 pseudogene pseudogene pseudogene	pseudogene	48vs12	-3.75	6.15	17.33	3e-05	0.02	Bowtie2	0.25	upperquartile	0.25
chr1	6076369	6076400	5992675	6101179	83694	24779	Unknown_Unannotated	6229	KCNAB2	potassium voltage-gated channel subfamily A regulatory gene	gene	24	-2.29	7.29	12.32	0.0004	0.03	Bowtie2	0.25	none	0.5
chr1	39114268	39114298	39084166	39487137	30102	372839	Unknown_Unannotated	13664	MACF1	microtubule actin crosslinking factor gene	gene	48vs12	-4.57	9.48	16.19	6e-05	0.05	Bowtie2	0.25	upperquartile	0.25
chr1	69238900	69238917	69215639	69249529	23261	10612	Unknown_Unannotated	54315	LINC02791	long intergenic non-protein coding RNA 2791 RNA	RNA	24	-13.83	7.15	23.86	1e-06	0.0005	Bowtie2	0.25	RLE	1
chr1	155195237	155195259	155195176	155195271	61	12	hsa-mir-92b	32920	MIR92B	microRNA 92b non-coding RNA RNA, micro RNA	RNA	24	-2.91	7.46	14.71	0.0001	0.02	Bowtie2	0.25	TMM	1
chr1	229537857	229537886	229516581	229558706	21276	20820	Unknown_Unannotated	41	ABCB10	ATP binding cassette subfamily B member gene	gene	48vs24	-18.67	7.01	34.78	4e-09	3e-06	BWA	0.25	none	1
chrX	24970573	24970603	24693917	24996985	276656	26382	Unknown_Unannotated	9173	POLA1	DNA polymerase alpha 1 catalytic subunit gene	gene	3	10.50	6.40	23.62	1e-06	0.0008	Bowtie2	0.5	upperquartile	1
chrX	65685517	65685549	65588376	65741930	97141	56381	Unknown_Unannotated	7373	MSN	moesin protein-coding gene gene gene	gene	48vs12	-17.51	6.07	14.70	0.0001	0.03	BWA	0.25	upperquartile	1
chrX	153451186	153451205	153447667	153495464	3519	44259	NR_073156	32979	HAUS7	HAUS augmin like complex subunit gene	gene	3	-1.99	6.22	17.60	3e-05	0.01	Bowtie2	0.25	TMM	0.5
chrY	10198975	10199001	10197256	10199103	1719	102	SSU_rRNA	37658	RNA18SP2	RNA, 18S ribosomal pseudogene 2 pseudogene	pseudogene	24vs12	8.17	7.77	13.70	0.0002	0.04	Bowtie2	0.25	TMM	0.75
chr2	9615267	9615290	9583966	9630996	31301	15706	Y_RNA	12854	YWHAQ	tyrosine 3-monooxygenase/tryptophan 5-monooxygenase activation protein theta gene	gene	24vs12	-7.87	7.13	14.21	0.0002	0.03	Bowtie2	0.25	none	1
chr3	93967940	93967958	93873050	93973895	94890	5937	Y_RNA	9456	PROS1	protein S protein-coding gene gene gene	gene	48	1.30	6.89	20.91	5e-06	0.004	Segemehl	0.25	RLE	0.5
chr3	133710156	133710176	133661997	133796640	48159	86464	5S_rRNA	11740	TF	transferrin protein-coding gene gene	gene	24	5.03	6.50	22.56	2e-06	0.0007	Bowtie2	0.25	TMM	1
chr3	192486714	192486744	192139389	192727540	347325	240796	Unknown_Unannotated	3668	FGF12	fibroblast growth factor 12 protein-coding gene	gene	48vs3	-21.12	6.02	14.08	0.0002	0.04	BWA	0.25	upperquartile	0.75
chr4	159064299	159064327	158893133	159082884	171166	18557	Y_RNA	26342	C4orf45	chromosome 4 open reading frame 45 gene	gene	48vs12	21.97	6.27	18.80	1e-05	0.006	BWA	0.25	RLE	1
chr5	36265596	36265613	36246912	36301901	18684	36288	Unknown_Unannotated	26353	RANBP3L	RAN binding protein 3 like gene	gene	3	-12.39	8.32	20.79	5e-06	0.002	Bowtie2	0.25	upperquartile	1
chr5	74318060	74318077	74317985	74318284	75	207	Metazoa_SRP	46830	RN7SL814P	RNA, 7SL, cytoplasmic 814 pseudogene pseudogene	pseudogene	24vs12	22.36	5.25	17.67	3e-05	0.01	Bowtie2	0.25	TMM	1
chr5	181164154	181164183	181164153	181164225	1	42	trna4_ValAAC	34542	TRV-AAC1-2	tRNA-Val (anticodon AAC) 44958 non-coding RNA	RNA	48vs12	9.94	11.15	20.87	5e-06	0.005	BWA	0.25	upperquartile	1
chr6	27519529	27519558	27519528	27519599	1	41	trna49_GlnCTG	34752	TRQ-CTG1-2	tRNA-Gln (anticodon CTG) 44958 non-coding RNA	RNA	12vs3	10.20	9.80	17.77	2e-05	0.01	BWA	0.25	RLE	1
chr7	30608467	30608497	30594734	30634032	13733	25535	Unknown_Unannotated	4162	GARS1	glycyl-tRNA synthetase 1 protein-coding gene gene	gene	24	-3.88	10.31	13.10	0.0003	0.03	Bowtie2	0.25	RLE	1
chr7	128697537	128697569	128671628	128709165	25909	11596	Unknown_Unannotated	27998	GARIN1A	golgi associated RAB2 interactor 1A gene	gene	24	9.66	6.02	15.43	9e-05	0.04	BWA	0.25	none	1
chr7	144463892	144463910	144451940	144836436	11952	372526	NR_146936	17358	TPK1	thiamin pyrophosphokinase 1 protein-coding gene gene	gene	24	-12.27	6.02	13.20	0.0003	0.05	Bowtie2	0.25	RLE	0.75
chr8	8138893	8138910	8100761	8227502	38132	88592	RF02002.3	32160	FAM85B	family with sequence similarity 85 member B RNA	RNA	48	3.27	6.35	28.92	8e-08	0.0001	Segemehl	0.25	RLE	1
chr8	68717291	68717322	68330372	68819022	386919	101700	NR_146186	30905	C8orf34	chromosome 8 open reading frame gene	gene	24	10.02	5.62	14.59	0.0001	0.04	BWA	0.25	none	0.5
chr8	123044717	123044749	123044716	123044810	1	61	Y_RNA	34052	RNY4P5	RNY4 pseudogene 5 pseudogene pseudogene Ro-associated Y4 RNA	RNA	24vs12	-10.01	8.98	20.35	6e-06	0.002	Bowtie2	0.25	none	1
chr9	4220239	4220269	3824126	4490464	396113	270195	Unknown_Unannotated	28510	GLIS3	GLIS family zinc finger 3 gene	gene	48vs24	22.21	5.48	17.26	3e-05	0.02	Bowtie2	0.25	none	1
chr9	19664073	19664090	19507454	20307891	156619	643801	Unknown_Unannotated	10976	SLC24A2	solute carrier family 24 member gene	gene	24	-3.06	9.19	12.39	0.0004	0.04	Bowtie	0.25	TMM	0.25
chr9	94176353	94176381	94166257	94200904	10096	24523	hsa-let-7f-1	53970	MIRLET7A1HG	miRlet-7a-1/let-7f-1/let-7d cluster host gene non-coding RNA	RNA	24vs3	1.17	13.80	13.78	0.0002	0.04	BWA	0.25	none	0.25
chr9	94176353	94176381	94176346	94176432	7	51	hsa-let-7f-1	31483	MIRLET7F1	microRNA let-7f-1 non-coding RNA RNA, micro	RNA	24vs3	1.17	13.80	13.78	0.0002	0.04	BWA	0.25	none	0.25
