# Supplementary material for: Systematic computational hunting for small RNAs derived from ncRNAs during dengue virus infection in endothelial HMEC-1 cells
Source: Front Bioinform. 2024 Jan 31;4:1293412. doi: 10.3389/fbinf.2024.1293412 (PMC10864640; doi:10.3389/fbinf.2024.1293412)
Supplement: Supplementary file 4 [file Table4.XLSX]

## Sheet: hoja1
chr	sfdRNA_s	sfdRNA_e					hg 19 name	hg38 name	Constrats DE	logFC	logCPM	LR	P-Value	FDR	Aligner	RA	NM	RN
chr1	146039392	146039437	146039400	146039473	8	36	trna119_LysCTT	tRNA-Lys-CTT-2-1	12vs3	6.63	9.33	20.22	7e-06	0.003	BWA	0.25	TMM	1
chr1	148308964	148308994	148308921	148308993	43	1	trna110_GluTTC	tRNA-Glu-TTC-6-1	48vs3	7.83	9.03	17.62	3e-05	0.008	Bowtie2	0.25	TMM	1
chr1	161447258	161447307	161447227	161447299	31	8	trna80_GluCTC	tRNA-Glu-CTC-1-2	48vs24	9.96	11.48	25.86	4e-07	0.0002	BWA	0.25	TMM	1
chr1	163081650	163081692			0	0	Unknown_Unannotated	no assigned	48vs3	19.09	5.29	28.39	1e-07	0.0001	BWA	0.25	RLE	1
chr1	167715529	167715566	167715487	167715559	42	7	trna65_ProAGG	tRNA-Pro-AGG-2-1	24	1.79	8.26	16.43	5e-05	0.01	Bowtie2	0.25	RLE	1
chr1	196844588	196844618			0	0	Unknown_Unannotated	no assigned	24vs12	23.49	6.65	19.44	1e-05	0.003	Bowtie2	0.25	RLE	1
chr1	143800076	143800117	143800040	143800111	36	6	trna99_ValCAC	tRNA-Val-CAC-8-1	24	1.18	7.56	12.59	0.0004	0.03	Bowtie2	0.25	RLE	0.5
chr10	16235198	16235228			0	0	Unknown_Unannotated	no assigned	24vs12	17.93	6.94	27.96	1e-07	0.0002	Bowtie2	0.25	RLE	1
chr12	130091621	130091651			0	0	Unknown_Unannotated	no assigned	48vs3	20.57	5.55	19.14	1e-05	0.004	BWA	0.25	RLE	1
chr13	37083248	37083278			0	0	Unknown_Unannotated	no assigned	3	-9.81	5.60	30.49	3e-08	6e-05	Bowtie2	0.25	upperquartile	1
chr13	49611585	49611615			0	0	Unknown_Unannotated	no assigned	24	-3.65	6.73	17.22	3e-05	0.02	Bowtie2	0.25	none	1
chr13	81813322	81813352			0	0	Unknown_Unannotated	no assigned	24	-12.17	7.20	15.11	0.0001	0.02	Bowtie2	0.25	upperquartile	1
chr13	95665615	95665645			0	0	Unknown_Unannotated	no assigned	24vs12	18.45	6.92	23.00	2e-06	0.0007	Bowtie2	0.25	TMM	1
chr13	95356936	95356966			0	0	Unknown_Unannotated	no assigned	24	-2.94	8.97	12.04	0.0005	0.04	Bowtie	0.25	TMM	0.25
chr13	57360671	57360701			0	0	Unknown_Unannotated	no assigned	48vs3	22.27	6.33	13.92	0.0002	0.05	BWA	0.25	RLE	0.5
chr14	20609377	20609415	20609335	20609407	42	8	trna23_ProAGG	tRNA-Pro-AGG-2-5	24	1.79	8.22	15.60	8e-05	0.01	Bowtie2	0.25	RLE	1
chr15	64144339	64144356			0	0	Unknown_Unannotated	no assigned	24vs3	-19.72	7.00	17.35	3e-05	0.03	BWA	0.25	TMM	1
chr16	3182676	3182714	3182634	3182706	42	8	trna29_ProAGG	tRNA-Pro-AGG-2-7	24	1.81	8.25	16.62	5e-05	0.01	Bowtie2	0.25	RLE	1
chr16	3184174	3184211	3184132	3184204	42	7	trna28_ProTGG	tRNA-Pro-TGG-3-4	24	1.79	8.23	15.77	7e-05	0.01	Bowtie2	0.25	RLE	1
chr16	34160178	34160210			0	0	SSU_rRNA	no assigned	48vs12	4.31	9.15	16.17	6e-05	0.03	BWA	0.25	RLE	0.5
chr16	50869454	50869478			0	0	5S_rRNA	no assigned	24vs3	5.30	10.05	17.25	3e-05	0.01	BWA	0.25	none	0.75
chr17	53088644	53088661			0	0	Unknown_Unannotated	no assigned	24	-3.16	10.51	12.58	0.0004	0.03	Bowtie2	0.5	none	1
chr17	61591356	61591386			0	0	Unknown_Unannotated	no assigned	12vs3	-21.33	7.19	23.56	1e-06	0.001	BWA	0.25	none	1
chr17	41556695	41556725			0	0	Unknown_Unannotated	no assigned	24	-2.94	8.97	12.05	0.0005	0.04	Bowtie	0.25	TMM	0.25
chr17	57219150	57219167			0	0	Unknown_Unannotated	no assigned	48	1.28	6.73	14.66	0.0001	0.02	Segemehl	0.25	RLE	0.25
chr19	35575686	35575713			0	0	Unknown_Unannotated	no assigned	48	1.74	5.97	16.15	6e-05	0.03	BWA	0.25	RLE	0.5
chr2	47392103	47392120			0	0	Unknown_Unannotated	no assigned	24	-2.94	8.96	12.01	0.0005	0.04	Bowtie	0.25	TMM	0.25
chr2	106056472	106056490			0	0	Unknown_Unannotated	no assigned	24	-2.94	8.96	12.03	0.0005	0.04	Bowtie	0.25	TMM	0.25
chr21	22850696	22850726			0	0	Unknown_Unannotated	no assigned	48vs24	21.78	5.65	26.42	3e-07	0.0003	Bowtie2	0.25	RLE	1
chr3	102707019	102707049			0	0	Unknown_Unannotated	no assigned	3	-11.76	7.47	23.75	1e-06	0.0008	Bowtie2	0.25	upperquartile	1
chr3	147716534	147716564			0	0	Unknown_Unannotated	no assigned	48vs3	13.30	7.02	20.26	7e-06	0.01	Segemehl	0.25	TMM	1
chr3	176868149	176868179			0	0	Unknown_Unannotated	no assigned	24vs3	18.03	6.38	16.46	5e-05	0.03	BWA	0.25	upperquartile	1
chr3	164333793	164333823			0	0	Unknown_Unannotated	no assigned	24	-2.94	8.97	12.05	0.0005	0.04	Bowtie	0.25	TMM	0.25
chr3	78569229	78569259			0	0	Unknown_Unannotated	no assigned	3	-9.82	5.04	22.34	2e-06	0.005	Segemehl	0.25	TMM	0.75
chr4	116563299	116563329			0	0	Unknown_Unannotated	no assigned	24	-6.01	9.30	26.41	3e-07	0.0003	Bowtie2	0.25	upperquartile	1
chr4	179171388	179171418			0	0	Unknown_Unannotated	no assigned	48vs12	21.61	5.93	16.35	5e-05	0.02	BWA	0.25	RLE	1
chr4	102779286	102779303			0	0	Unknown_Unannotated	no assigned	24	-2.94	8.96	12.03	0.0005	0.04	Bowtie	0.25	TMM	0.25
chr5	181188895	181188933	181188853	181188925	42	8	trna14_ProTGG	tRNA-Pro-TGG-3-1	24	1.77	8.27	15.21	0.0001	0.01	Bowtie2	0.25	RLE	1
chr5	32197416	32197449			0	0	Unknown_Unannotated	no assigned	24vs3	-0.64	13.72	298.08	9e-67	9e-64	Bowtie	0.25	RLE	0.25
chr5	46247606	46247623			0	0	Unknown_Unannotated	no assigned	24	-3.06	9.20	12.40	0.0004	0.04	Bowtie	0.25	TMM	0.25
chr5	161832395	161832413			0	0	Unknown_Unannotated	no assigned	12vs3	17.77	8.22	13.01	0.0003	0.05	BWA	0.25	TMM	0.25
chr6	27495808	27495840	27495813	27495895	5	55	trna46_SerAGA	tRNA-Ser-AGA-2-3	12vs3	-21.37	6.64	14.36	0.0002	0.04	BWA	0.25	none	1
chr6	27753444	27753483	27753399	27753472	45	11	trna132_ValAAC	tRNA-Val-AAC-1-5	24vs3	9.64	12.08	34.52	4e-09	4e-06	Bowtie2	0.25	upperquartile	1
chr6	28673834	28673855	28673835	28673907	1	52	trna119_AlaCGC	tRNA-Ala-CGC-2-1	48vs3	9.11	5.30	16.31	5e-05	0.03	Bowtie2	0.25	RLE	1
chr6	60889208	60889238			0	0	Unknown_Unannotated	no assigned	24vs12	-14.30	6.93	16.71	4e-05	0.009	Bowtie2	0.25	RLE	1
chr6	3899172	3899190			0	0	Unknown_Unannotated	no assigned	24	-2.94	8.96	12.01	0.0005	0.04	Bowtie	0.25	TMM	0.25
chr7	138415494	138415512			0	0	Y_RNA	no assigned	48	1.29	6.73	14.71	0.0001	0.02	Segemehl	0.25	RLE	0.25
chr8	46040302	46040319			0	0	Unknown_Unannotated	no assigned	48vs24	-19.03	5.72	20.79	5e-06	0.002	BWA	0.25	upperquartile	1
chr8	110216093	110216123			0	0	Unknown_Unannotated	no assigned	24	-13.34	8.01	33.43	7e-09	1e-05	Bowtie2	0.25	none	1
chr8	135773752	135773777			0	0	Unknown_Unannotated	no assigned	24vs12	4.52	12.52	16.17	6e-05	0.01	Bowtie2	0.25	none	1
chr8	135773823	135773848			0	0	Unknown_Unannotated	no assigned	3	-3.83	12.04	17.10	4e-05	0.01	Bowtie2	0.25	TMM	1
chrX	83994353	83994383			0	0	Unknown_Unannotated	no assigned	48vs3	-6.30	10.63	21.39	4e-06	0.003	Bowtie2	0.25	none	1
chrX	18674952	18674982	18674908	18674981	44	1	trna4_ValTAC	tRNA-Val-TAC-1-2	3	-3.55	6.78	14.10	0.0002	0.05	Bowtie2	0.25	TMM	0.25
