# Supplementary material for: Systematic computational hunting for small RNAs derived from ncRNAs during dengue virus infection in endothelial HMEC-1 cells
Source: Front Bioinform. 2024 Jan 31;4:1293412. doi: 10.3389/fbinf.2024.1293412 (PMC10864640; doi:10.3389/fbinf.2024.1293412)
Supplement: Supplementary file 5 [file Table1.XLSX]

## Sheet: hoja1
chr	sfdRNA_s	sfdRNA_e	Source_s	Source_e	location start to the source	location end to the source	Name hg19	Hg38 HGCN code	Hg38 HGCN name	Description	Source	Constrats DE	logFC	logCPM	LR	P-Value	FDR	Aligner	RA	NM	RN
chr1	40754371	40754395	40754354	40754445	17	50	hsa-mir-30e	31629	MIR30E	microRNA 30e non-coding	RNA	48vs24	-6.11	9.99	17.27	3e-05	0.006	Segemehl	0.25	upperquartile	1
chr1	155195237	155195259	155195176	155195271	61	12	hsa-mir-92b	32920	MIR92B	microRNA 92b non-coding	RNA	24vs3	-4.22	8.96	15.75	7e-05	0.02	Bowtie2	0.25	TMM	1
chr1	228625943	228625967	228625906	228626026	37	59	hsa-mir-7641-clus	34369	RNA5S8	RNA, 5S ribosomal	RNA,	48vs3	-2.71	6.13	15.45	8e-05	0.02	Bowtie2	0.25	upperquartile	0.75
chr12 *	12112059	12112098	12110981	12112170	1078	72	Unknown_Unannotated	34054	PTMAP9	prothymosin alpha pseudogene	pseudogene	48vs12	-20.43	5.23	17.39	3e-05	0.01	Bowtie	0.25	upperquartile	1
chr12	62603691	62603724	62603685	62603768	6	44	hsa-let-7i	31486	MIRLET7I	microRNA let-7i non-coding	RNA	48vs12	-0.75	14.65	22.24	2e-06	0.001	Bowtie	0.25	upperquartile	0.25
chr14	100884496	100884519	100884482	100884575	14	56	hsa-mir-432	32083	MIR432	microRNA 432 non-coding	RNA	24	4.79	5.77	18.20	2e-05	0.006	Segemehl	0.25	upperquartile	1
chr14	101023375	101023396	101023324	101023419	51	23	hsa-mir-411	32084	MIR494	microRNA 494 non-coding	RNA	48	6.21	7.92	15.16	0.0001	0.01	Segemehl	0.25	RLE	1
chr14	101029681	101029704	101029633	101029713	48	9	hsa-mir-494	32792	MIR411	microRNA 411 non-coding	RNA	48vs24	7.69	6.40	11.51	0.0007	0.04	Segemehl	0.25	RLE	0.25
chr16	15643301	15643323	15643293	15643371	8	48	hsa-mir-484	32341	MIR484	microRNA 484 non-coding	RNA	24vs12	5.51	7.42	14.23	0.0002	0.04	Segemehl	0.25	none	0.75
chr16	34162958	34162991	34162958	34163109	0	118	Unknown_Unannotated	41956	RNA5-8SP2	RNA, 5.8S ribosomal	pseudogene	48vs24	15.94	8.90	12.67	0.0004	0.03	Bowtie2	0.25	RLE	0.5
chr16*	34163078	34163136	34163078	34163136	-	-	hsa-mir-1826 (Entry Withdrawn)	-	-	(previosuly known as hsa-mir-1826)	-	12	0.71	14.58	283.55	1e-63	5e-61	Segemehl	0.25	RLE	0.75
chr17	48579865	48579886	48579837	48579946	28	60	hsa-mir-10a	31497	MIR10A	microRNA 10a non-coding	RNA	3	-4.39	5.51	23.26	1e-06	0.0005	Segemehl	0.25	none	1
chr20	3917541	3917563	3917493	3917570	48	7	hsa-mir-103a-clus	31491	MIR103A2	microRNA 103a-2 non-coding	RNA	48	4.33	10.30	14.16	0.0002	0.02	Segemehl	0.25	upperquartile	1
chr20	32008375	32008429	32008350	32008471	25	42	hsa-mir-7641-clus	33101	ZFAS1	ZNFX1 antisense RNA 1	RNA	48vs3	-1.70	7.02	16.63	5e-05	0.005	BWA	0.25	upperquartile	1
chr20	49280373	49280415	49278177	49289259	2196	8844	hsa-mir-1259 ((Entry Withdrawn))	43381	RNA5SP481	RNA, 5S ribosomal pseudogene	pseudogene	48vs12	0.73	11.48	51.56	7e-13	9e-11	Bowtie	0.25	TMM	0.75
chr21	16539838	16539860	16539827	16539910	11	50	hsa-let-7c	31480	MIRLET7C	microRNA let-7c non-coding	RNA	12vs3	0.65	14.60	82.79	9e-20	9e-17	Bowtie	0.25	upperquartile	0.25
chr22	21653316	21653338	21653303	21653384	13	46	hsa-mir-130b	31515	MIR130B	microRNA 130b non-coding	RNA	24vs12	8.26	6.32	15.40	9e-05	0.01	Segemehl	0.25	RLE	1
chr4 *	56097413	56097475	56049097	56330608	48316	233133	hsa-mir-7641-clus ((Entry Withdrawn))	29219	CRACD	capping protein inhibiting regulator	RNA	48vs12	0.71	11.62	20.13	7e-06	0.0007	Bowtie	0.25	TMM	0.5
chr4 *	56097413	56097475	56097390	56097478	23	3	hsa-mir-7641-clus ((Entry Withdrawn))	43061	RNA5SP161	RNA, 5S ribosomal pseudogene	pseudogene	48vs12	0.71	11.62	20.13	7e-06	0.0007	Bowtie	0.25	TMM	0.5
chr6 *	165409562	165409596	165327288	165988051	82274	578455	Unknown_Unannotated	8772	PDE10A	phosphodiesterase 10A protein-coding	gene	24vs3	2.42	7.36	13.12	0.0003	0.03	Bowtie2	0.25	none	0.25
chr6 *	165409562	165409596	165409561	165409650	1	54	Unknown_Unannotated	43126	RNA5SP226	RNA, 5S ribosomal pseudogene	pseudogene	24vs3	2.42	7.36	13.12	0.0003	0.03	Bowtie2	0.25	none	0.25
chr7 *	128697537	128697569	128671628	128709165	25909	11596	Unknown_Unannotated	27998	GARIN1A	golgi associated RAB2 interactor	gene	24	9.64	6.87	15.71	7e-05	0.02	BWA	0.25	none	1
chr8 *	8138893	8138910	8100761	8227502	38132	88592	RF02002.3	32160	FAM85B	family with sequence similarity lncRNA	RNA	48	3.30	8.05	31.83	2e-08	4e-06	Segemehl	0.25	TMM	1
chrX* (rs142562124)	109054154	109054259	109054154	109054259	-	-	Unknown_Unannotated	-	-	(Non annnotated but with a register of (rs142562124)	-	48vs12	1.46	11.89	1698.63	0	0	Bowtie	0.25	TMM	0.75
chrX * (Entry Withdrawn)	109054571	109054609	109054571	109054609	-	-	hsa-mir-6087	-	-	(hsa-mir-6087 Entry Withdrawn)	-	12	-1.39	8.59	12.62	0.0004	0.04	BWA	0.25	none	0.5
* Indicates the nearly known gene on hg38 with HGCN name
